# Supplementary material for: Non-Male Factor Only—ICSI Can Overcome Oocyte Factor in PCOS Patients
Source: J Clin Med. 2025 Jan 3;14(1):244. doi: 10.3390/jcm14010244 (PMC11721918; doi:10.3390/jcm14010244)
Supplement: Supplementary file 1 [file jcm-14-00244-s001.zip]

Archive with 1 entries (1 files):
- jcm-3310985-supplementary.pdf
